# Supplementary material for: Different promoter affinities account for specificity in MYC-dependent gene regulation
Source: eLife. 2016 Jul 27;5:e15161. doi: 10.7554/eLife.15161 (PMC4963202; doi:10.7554/eLife.15161)
Supplement: Supplementary file 1. — DOI: http://dx.doi.org/10.7554/eLife.15161.016 [file elife-15161-supp1.xlsx]

## Sheet: replicate 1
Replicate 1
molar mass RecMYC =		13231.5	g/mol
Avogadro constant =		6.022e+23	molecules/mol
RecMyc							Myc
ng	81% (ng)	g	mol	molecules	Signal		Dox Conc (µg/µl)	Signal	molecules
0.1	0.081	8.1e-11	6.12175e-15	3.68652e+09	20800		1	754000	2.15715e+11
0.2	0.162	1.62e-10	1.22435e-14	7.37304e+09	36700		0.1	587000	1.24987e+11
0.4	0.324	3.24e-10	2.4487e-14	1.47461e+10	56900		0.05	520000	9.87688e+10
0.8	0.648	6.48e-10	4.8974e-14	2.94922e+10	274000		0.01	196000	2.22335e+10
1.6	1.296	1.296e-09	9.79481e-14	5.89843e+10	440000		EtOH	85000	8.20074e+09
3.2	2.592	2.592e-09	1.95896e-13	1.17969e+11	626000		siMyc	7170	6.20355e+08
6.4	5.184	5.184e-09	3.91792e-13	2.35937e+11	679000
12.8	10.368	1.0368e-08	7.83585e-13	4.71875e+11	1050000
						Fitting Function:		Signal[a.u.] = a * Log( m * recMYC[molecules] + 1)
						Estimated Parameters:		a =	364727	a.u.
								m =	3.20027e-11	1/molecules
						Inverse Function:		MYC[molecules] = (Exp(Signal[a.u.] / a) - 1) / m
		black:	data points
		blue:	predicted MYC

## Sheet: replicate 2
Replicate 2
molar mass RecMYC =		13231.5	g/mol
Avogadro constant =		6.022e+23	molecules/mol
RecMyc							Myc
ng	81% (ng)	g	mol	molecules	Signal		Dox Conc (µg/µl)	Signal	molecules
0.1	0.081	8.1e-11	6.12175e-15	3.68652e+09	6810		1	613000	2.77711e+11
0.2	0.162	1.62e-10	1.22435e-14	7.37304e+09	15500		0.1	450000	1.70665e+11
0.4	0.324	3.24e-10	2.4487e-14	1.47461e+10	25800		0.05	337000	1.13488e+11
0.8	0.648	6.48e-10	4.8974e-14	2.94922e+10	150000		0.01	83300	2.17729e+10
1.6	1.296	1.296e-09	9.79481e-14	5.89843e+10	249000		EtOH	31100	7.73393e+09
3.2	2.592	2.592e-09	1.95896e-13	1.17969e+11	399000		siMyc	6290	1.52803e+09
6.4	5.184	5.184e-09	3.91792e-13	2.35937e+11	428000
12.8	10.368	1.0368e-08	7.83585e-13	4.71875e+11	871000
						Fitting Function:		Signal[a.u.] = a * Log( m * recMYC[molecules] + 1)
						Estimated Parameters:		a =	533361	a.u.
								m =	7.76358e-12	1/molecules
						Inverse Function:		MYC[molecules] = (Exp(Signal[a.u.] / a) - 1) / m
		black:	data points
		blue:	predicted MYC

## Sheet: replicate 3
Replicate 3
molar mass RecMYC =		13231.5	g/mol
Avogadro constant =		6.022e+23	molecules/mol
RecMyc							Myc
ng	81% (ng)	g	mol	molecules	Signal		Dox Conc (µg/µl)	Signal	molecules
0.1	0.081	8.1e-11	6.12175e-15	3.68652e+09	13200		1	566000	1.21237e+11
0.2	0.162	1.62e-10	1.22435e-14	7.37304e+09	21600		0.1	442000	8.17161e+10
0.4	0.324	3.24e-10	2.4487e-14	1.47461e+10	34600		0.05	248000	3.67924e+10
0.8	0.648	6.48e-10	4.8974e-14	2.94922e+10	211000		0.01	61400	7.46073e+09
1.6	1.296	1.296e-09	9.79481e-14	5.89843e+10	357000		EtOH	36800	4.35932e+09
3.2	2.592	2.592e-09	1.95896e-13	1.17969e+11	644000		siMyc	3740	4.28298e+08
6.4	5.184	5.184e-09	3.91792e-13	2.35937e+11	754000
12.8	10.368	1.0368e-08	7.83585e-13	4.71875e+11	1110000
						Fitting Function:		Signal[a.u.] = a * Log( m * recMYC[molecules] + 1)
						Estimated Parameters:		a =	491834	a.u.
								m =	1.78221e-11	1/molecules
						Inverse Function:		MYC[molecules] = (Exp(Signal[a.u.] / a) - 1) / m
		black:	data points
		blue:	predicted MYC

## Sheet: all_replicates
nucleus W/H/L:	16µmx4µmx23µm
conversion factor:	1µm^3 = 10^-15L
volume nucleus =	770.347	µm^3 =	7.70347e-13	L
sample size:	60000	cells
Avogadro constant =	6.022e+23	molecules/mol
					MYC (molecules/ cell)	MYC (mol/ cell)
	MYC molecules						MYC (M)	MYC (µM)
Dox Conc (µg/µl)	REP 1	REP 2	REP 3	mean
1	2.15715e+11	2.77711e+11	1.21237e+11	2.04888e+11	3.41479e+06	5.67053e-18	7.36101e-06	7.36101
0.1	1.24987e+11	1.70665e+11	8.17161e+10	1.25789e+11	2.09649e+06	3.48138e-18	4.51924e-06	4.51924
0.05	9.87688e+10	1.13488e+11	3.67924e+10	8.30164e+10	1.38361e+06	2.29759e-18	2.98254e-06	2.98254
0.01	2.22335e+10	2.17729e+10	7.46073e+09	1.71557e+10	285928	4.74807e-19	6.16354e-07	0.616354
EtOH	8.20074e+09	7.73393e+09	4.35932e+09	6.76467e+09	112744	1.87221e-19	2.43035e-07	0.243035
siMyc	6.20355e+08	1.52803e+09	4.28298e+08	8.58893e+08	14314.9	2.3771e-20	3.08575e-08	0.0308575
