# Supplementary material for: Different promoter affinities account for specificity in MYC-dependent gene regulation
Source: eLife. 2016 Jul 27;5:e15161. doi: 10.7554/eLife.15161 (PMC4963202; doi:10.7554/eLife.15161)
Supplement: Supplementary file 2. — DOI: http://dx.doi.org/10.7554/eLife.15161.017 [file elife-15161-supp2.xlsx]

## Sheet: Figure 2
Source file Fig 2D,E
gene set from MSigDB C5 v4.0	STRUCTURAL_CONSTITUENT_OF_RIBOSOME	TRANSLATION	RNA_BINDING	CELLULAR_BIOSYNTHETIC_PROCESS		G_PROTEIN_COUPLED_RECEPTOR_ACTIVITY	SUBSTRATE_SPECIFIC_TRANSPORTER_ACTIVITY	TRANSFORMING_GROWTH_FACTOR_BETA_RECEPTOR_SIGNALING_PATHWAY	RESPONSE_TO_HYPOXIA
original gene set size	80	180	259	321		191	392	36	28
number of MYC-bound genes in gene set	72	121	197	198		43	156	19	17
gene names	MRPL55;MRPS22;RPS4X;RPS7;RPS20;RPL27;MRPS12;RPS3A;MRPS14;RPS11;RPS26;RPL38;RPS5;RPL26;MRPL23;MRPS24;RPS3;RPS17;RPL11;MRPL51;RPS14;RPL14;RPL34;RPL22;RPS13;RPS9;RPL31;MRPL41;RPL7;RPL7A;RPL6;RPS24;RPL37;RPL27A;RPL41;RPL13;MRPS7;RPL29;RPL23A;RPL4;RPS27;RPL39;RPS15;RPL15;RPL3;RPS29;RPS6;RPS12;MRPL12;RPS23;RPS18;RPL5;RPL19;RPL13A;RPS21;RPS15A;RPS25;RPL30;MRPL10;RPLP0;RPL21;RPS16;RPL24;RPL35;RPL8;RPL18A…	MTIF3;SEPSECS;MRPL55;NDUFA13;GHSR;AARS;UPF1;EIF4G3;EIF1B;EIF2B4;TNIP1;RPS3A;TSFM;MTIF2;EIF3F;RARS;RPS11;PAIP2B;RPL38;PAIP2;NECAB3;SAMD4A;RPS5;EIF1;TRNAU1AP;CD276;EIF3A;METAP1;RPS6KB2;IGF2BP2;MTRF1;RPL26;AIMP1;EIF2B2;MRPL23;EIF4B;IL6;EIF3C;EIF2B3;MRPS24;EIF4A3;ABCF1;RPS3;RPS17;HSPB1;MRPL3;RPL11;PABPC4;MRPL51;DHPS;EIF3H;FARSB;PET112;EIF2AK4;RPL14;RPL34;RPL22;CEBPG;HBS1L;EIF4H;EIF2B5;EIF4G2;RPS9;EIF…	ZNF346;EIF4E2;ANG;MOV10L1;RBM45;SEPSECS;TEP1;RPP14;APTX;RBM6;CWC22;CSTF2;ELAVL2;RAD51AP1;MSI1;ZFP36;TIA1;AARS;NHP2L1;RPS7;PCBP2;EIF4G3;AGFG1;SSB;DDX17;PURB;RPS20;RBFOX2;TRA2B;CELF1;LSM5;RPS3A;SF1;SRSF4;BARD1;PCBP4;FXR1;HNRNPA3;SF3A3;RPS26;STAU2;RBM5;RPL38;TARBP1;GEMIN5;CPSF6;NCBP1;ZNF638;ATXN1;RPS5;LRRFIP1;STAU1;HEXIM1;SYNCRIP;NOP56;AUH;ELAVL4;PRPF8;SNUPN;PPP1R8;EXOSC7;PCBP1;IGF2BP2;EIF4E;RPL26;Z…	ADORA2A;ANG;BMP6;GUK1;HS6ST1;MTIF3;SEPSECS;MRPL55;COQ3;NDUFA13;GAMT;GLA;GHSR;UCN2;COASY;PDSS2;ALDH9A1;AARS;ALAD;UPF1;EIF4G3;PTS;AK5;ALAS1;EIF1B;CSGALNACT2;EIF2B4;TNIP1;RPS3A;TSFM;MTIF2;EIF3F;CYP7B1;GCLC;CDO1;RARS;NQO1;RPS11;PAIP2B;LTA4H;RPL38;PAIP2;NECAB3;GMDS;SAMD4A;PPOX;ADSS;RPS5;EIF1;TRNAU1AP;CD276;EIF3A;HSP90AA1;GCLM;METAP1;DEGS1;RPS6KB2;IGF2BP2;PNPLA3;CMPK1;MTRF1;RPL26;AIMP1;CHST6;EIF2B2;MRP…		ADRA1D;BAI1;GCGR;GPR126;GRM4;HTR1A;MC3R;HRH3;GPR56;ADRA2B;LPHN1;NMBR;SSTR5;HTR1D;XPR1;GHSR;GPR111;CHRM2;HRH1;GPR124;CHRM4;BAI3;OXTR;CHRM1;BAI2;ADRA2C;TAS2R14;SSTR2;GABBR1;EMR2;HTR5A;MC5R;CRHR1;OPRD1;AVPR2;TMEM11;NMUR1;TSHR;GALR1;TPRA1;VIPR1;ADRB2;CELSR3	APOL3;ATP1B1;COX5B;GLTP;HTR3A;ITPR2;KCNA6;KCNJ10;SLC25A11;SLC34A2;SLC4A4;SLC1A4;ATP1B3;KCNA2;SLC1A3;COG2;SLC14A1;SLC23A1;SLC43A1;CHRNA7;ATP6V0C;SCN9A;SLC35A3;PITPNA;ANKH;GLRA1;ATP2A2;KCNN2;CACNB1;SLC2A8;CACNG2;KCNH3;KCNJ4;SLC7A6;SLC7A2;COX18;HSD17B4;KCNMB3;SLC14A2;KCNB2;SLC35B1;SLC9A7;SLCO2A1;FXYD3;TRPC1;CACNA2D1;SLC16A6;SLC12A2;SLC6A8;SLC9A1;CDIPT;SLC1A1;CHRNB2;CTNS;SLC29A2;SLC4A11;SLC25A19;SLC3…	BMPR1A;GDF5;FOXH1;TGFBR1;PEG10;SMAD7;TGFBR3;SMAD4;TGFBRAP1;GDF15;SMAD2;ZFYVE9;FNTA;CITED2;SMAD3;LTBP2;KLF10;TGFB1;EID2	ANG;ARNT2;CHRNA7;VEGFA;NARFL;PLOD2;BNIP3;NF1;CHRNB2;CREBBP;SMAD4;SMAD3;PLOD1;HIF1A;EPAS1;TGFB2;EGLN2

## Sheet: Figure 5
Source file Figure 5B,I
Label in Figure 5I	MYC Fib -/-	Str const rib	Nucleolus	RNP complex	RNP biogen	RNA bind	RNA proc	Mitoc mat	Cell mig	Vasc	Extm	Clock	Glutamine	Glycolysis	Lipid	Purine
description of gene set	Perna et al., 2012; MYC-DEPENDENT SERUM RESPONSE (MDSR) GENES, filtered for MYC-binding in promoter	STRUCTURAL_CONSTITUENT_OF_RIBOSOME, MSigBD v4.0 C5; filtered for MYC-binding in promoter	NUCLEOLUS, MSigBD v4.0 C5; filtered for MYC-binding in promoter	RIBONUCLEOPROTEIN_COMPLEX, MSigBD v4.0 C5; filtered for MYC-binding in promoter	RIBONUCLEOPROTEIN_COMPLEX_BIOGENESIS_AND_ASSEMBLY, MSigBD v4.0 C5; filtered for MYC-binding in promoter	RNA_BINDING, MSigBD v4.0 C5; filtered for MYC-binding in promoter	RNA_PROCESSING, MSigBD v4.0 C5; filtered for MYC-binding in promoter	MITOCHONDRIAL_MATRIX, MSigBD v4.0 C5; filtered for MYC-binding in promoter	REGULATION_OF_CELL_MIGRATION_GO0030334, filtered for human genes; filtered for MYC-binding in promoter	BLOOD_VESSEL_DEVELOPMENT_GO0001568, filtered for human genes; filtered for MYC-binding in promoter	EXTRACELLULAR_MATTRIX_GO0031012, filtered for human genes; filtered for MYC-binding in promoter	GO0048511, filtered for human genes and removal of evidence types: evidence used in automatic assertion, similarity evidence, mutant phenotype evidence, non-traceable author statement; filtered for MYC-binding in promoter	GO0006541, filtered for human genes; filtered for MYC-binding in promoter	GO0006096, filtered for human genes and removal of evidence types: evidence used in automatic assertion, similarity evidence, mutant phenotype evidence, non-traceable author statement; filtered for MYC-binding in promoter	CELLULAR_LIPID_METABOLIC_PROCESS, MSigBD v4.0 C5; filtered for MYC-binding in promoter	PURINE_NUCLEOTIDE_METABOLIC_PROCESS, MSigBD v4.0 C5; filtered for MYC-binding in promoter
number of genes	209	72	90	108	69	193	129	36	220	182	107	14	13	19	115	7
genes included	NUTF2;AMD1;PRDX6;AP2A2;APEX1;BCAT1;BOP1;C1QBP;CACYBP;CCT3;CCT7;CDK4;CSNK2A1;DNMT1;GAP43;GART;KAT2A;GSPT1;GSTA4;THUMPD3;HAS2;HELLS;H2AFX;HSPD1;KPNA3;LRP8;MATR3;MBD3;MCM3;MCM2;MCM5;MCM6;MCM7;MSH6;NCL;MRPL49;NPM3;MYBBP1A;PCNT;ENPP1;PHB;PA2G4;PRPS1;PSME3;RBBP4;TRIM27;RGS2;RPS24;SLC1A5;SOD1;SEPHS2;SRM;SRPK1;SSB;SURF2;SDC4;TCEA1;TCOF1;MORF4L1;TFDP1;TIMELESS;DTYMK;TFRC;TUBB2A;UBC;UMPS;FARSB;IMPDH2;RPL27…	MRPL10;MRPL12;MRPL23;MRPL41;MRPL51;MRPL55;MRPS12;MRPS14;MRPS22;MRPS24;MRPS7;RPL11;RPL13;RPL13A;RPL14;RPL15;RPL18A;RPL19;RPL21;RPL22;RPL23A;RPL24;RPL26;RPL27;RPL27A;RPL28;RPL29;RPL3;RPL30;RPL31;RPL34;RPL35;RPL37;RPL38;RPL39;RPL4;RPL41;RPL5;RPL6;RPL7;RPL7A;RPL8;RPLP0;RPLP1;RPLP2;RPS10;RPS11;RPS12;RPS13;RPS14;RPS15;RPS15A;RPS16;RPS17;RPS18;RPS19;RPS20;RPS21;RPS23;RPS24;RPS25;RPS26;RPS27;RPS28;RPS29;…	ABL1;ANG;APTX;ASNA1;CCNT1;CD3EAP;CDKN2AIP;CIRH1A;COIL;DDX11;DDX21;DDX47;DEDD;DKC1;DNAJB9;ELP3;EMG1;ERCC6;EXOSC10;EXOSC9;FXR1;GNL3;IKBKAP;ILF2;IMP4;KIF20B;KLHL7;KRR1;LEPREL4;MDM2;MKI67IP;MORF4L2;MPHOSPH10;MYBBP1A;NCL;NF2;NHP2;NHP2L1;NOC4L;NOL3;NOL6;NOL8;NOLC1;NOM1;NOP10;NOP2;NOP56;NOP58;NPM1;PARP1;PNMA1;PNO1;POLR1C;POLR1E;POLR2A;POP1;POP7;PTBP1;RBPJ;REXO4;RPL11;RPL3;RPL35;RPL36;RPP38;RPP40;RPS19;R…	APEX1;API5;ATXN2;CWC22;DDX23;DDX6;DHX15;DHX8;DKC1;EIF2S1;EMG1;FXR1;GEMIN2;HNRNPA0;HNRNPA2B1;HNRNPF;HNRNPH1;HNRNPK;HNRNPL;HNRNPM;HNRNPR;HNRNPUL1;IVNS1ABP;KRR1;LSM4;MKRN3;MRPL10;MRPL12;MRPL23;MRPL41;MRPL42;MRPL51;MRPL55;MRPS10;MRPS11;MRPS12;MRPS15;MRPS16;MRPS18A;MRPS18C;MRPS21;MRPS22;MRPS24;MRPS28;MRPS35;NHP2;NOC4L;NOL6;NOP10;NUFIP2;PDCD7;PHF5A;POP1;POP4;POP7;PPIH;PRPF18;PRPF31;PRPF8;PSMA1;PTBP1;PT…	ATXN2;CELF1;DDX20;DKC1;EIF1;EIF1AX;EIF1B;EIF2A;EIF2AK4;EIF2B2;EIF2B3;EIF2B4;EIF2B5;EIF2S3;EIF3A;EIF3B;EIF3C;EIF3D;EIF3E;EIF3F;EIF3G;EIF3H;EIF3I;EIF3J;EIF4A2;EIF4B;EIF4G2;EIF4G3;EIF4H;EIF5A;EXOSC2;EXOSC3;EXOSC7;FBL;GEMIN2;GEMIN5;GEMIN6;GEMIN7;GEMIN8;HSPB1;MTIF2;MTIF3;NHP2;NOLC1;NOP56;NOP58;NPM1;PAIP2;POP4;PRPF31;RPS14;RPS3A;RRP9;SCAF11;SDAD1;SF1;SF3A1;SF3A2;SF3A3;SFSWAP;SNRPD1;SNRPD2;SRPK2;SRSF1;S…	AARS;ACO1;ADAT1;AGFG1;AIMP1;AKAP1;ANG;APTX;ATXN1;AUH;BARD1;CARS;CELF1;CIRBP;CPSF1;CPSF6;CSTF1;CSTF2;CWC22;DAZAP1;DDX17;DDX23;DDX43;DKC1;DUSP11;DZIP3;EIF2A;EIF2S2;EIF4A1;EIF4A3;EIF4B;EIF4E;EIF4E2;EIF4G3;EIF4H;EIF5A;ELAVL2;ETF1;EWSR1;EXOSC2;EXOSC7;FBL;FUS;FXR1;GEMIN2;GEMIN5;GRSF1;HEXIM1;HEXIM2;HNRNPA0;HNRNPA2B1;HNRNPA3;HNRNPAB;HNRNPF;HNRNPH1;HNRNPK;HNRNPL;HNRNPR;HNRNPUL1;IGF2BP2;ILF2;ILF3;IREB2;KHD…	AARS;ADAT1;AGGF1;BICD1;CDK11A;CELF1;CPSF1;CPSF3;CPSF6;CSTF1;CSTF2;DBR1;DDX17;DDX20;DDX23;DDX39A;DGCR8;DHX15;DHX16;DHX8;DKC1;DUSP11;EXOSC2;EXOSC3;EXOSC7;FBL;GEMIN2;GEMIN5;GEMIN6;GEMIN7;GEMIN8;GRSF1;HNRNPA0;HNRNPD;HNRNPF;HNRNPH3;HNRNPR;HNRNPUL1;INTS1;INTS10;INTS2;INTS3;INTS4;INTS5;INTS6;INTS8;INTS9;IVNS1ABP;KHDRBS1;KHSRP;LSM3;LSM4;LSM5;LUC7L3;METTL1;NCBP1;NHP2;NOL3;NOLC1;NOP56;NOP58;PABPC1;PABPC4;P…	ACADM;ALDH4A1;ATP5F1;BCKDHA;BCKDK;CS;DBT;DNAJA3;ETFB;GRPEL1;KIAA1967;MARS2;MRPL10;MRPL12;MRPL23;MRPL41;MRPL42;MRPL51;MRPL55;MRPS10;MRPS11;MRPS12;MRPS15;MRPS16;MRPS18A;MRPS18C;MRPS21;MRPS22;MRPS24;MRPS28;MRPS35;NDUFAB1;NR3C1;POLG2;SUPV3L1;TIMM44	AAMP;ABHD2;ABHD6;ABR;ACVR1B;ADA;ADAM10;ADAM15;ADAM17;ADAM9;ADARB1;AJUBA;AKT2;AMOTL1;APC;APEX1;ARAP3;ARHGEF39;ARHGEF7;BAG4;BCAR1;BCAS3;BCL2;BMP4;BMPR2;BRAF;C1QBP;CALR;CBLL1;CCDC23;CIB1;CITED2;CLIC4;CREB3;CSF1;CSF1R;CSNK2B;CTSH;CYR61;DAB2;DAG1;DIAPH1;DLC1;DPYSL3;EDN1;EDN2;EFNA1;EGFL7;ELP3;ELP6;EPB41L5;EPHA2;ETS1;F3;FADD;FAM60A;FGF1;FGFR1OP;FLCN;FLRT2;FUZ;GAS6;GLIPR2;GNA12;GNA13;GNB2L1;GPR124;GPR173…	AAMP;ACTA2;ADAM15;AGGF1;AIMP1;ANG;ANKRD17;ANXA2;ARHGAP22;ARID1A;ATP5B;ATP7A;B4GALT1;BAX;BMP4;BMPR2;C1GALT1;CASP8;CAV1;CCM2;CDC42;CIB1;CITED2;CLIC4;CRKL;CTGF;CTNNB1;CUL7;CYR61;DDIT3;DHCR7;E2F7;EDN1;EFNA1;EGFL7;EGR1;EPAS1;EPHA2;EPHB2;EPHB4;ERAP1;ETS1;EYA1;FBXW8;FGF1;FGFR1;FLVCR1;FOSL1;FOXC1;FOXH1;FOXO1;FZD5;FZD6;GATAD2A;GJC1;GLI3;GLMN;GNA13;GPI;GPR124;GPR56;GPX1;HAND2;HDAC7;HEG1;HES1;HEY1;HIF1A;HMO…	ACHE;ADAMTS12;ADAMTS3;ADAMTS6;ADAMTSL4;ADAMTSL5;AGRN;ANG;ANXA2;ANXA2P2;BMP1;BMP4;CALR;CDON;CLU;COL12A1;COL16A1;COL22A1;COL27A1;COL7A1;CRTAP;CST3;CTGF;CYR61;DAG1;DGCR6;DLG1;DST;EFEMP2;EGFL7;EGFLAM;EMILIN2;ERBB2IP;F3;FBLN1;FBN2;FGF1;FLRT2;FRAS1;GFOD2;GLG1;GPC4;HAPLN1;HNRNPM;HSPG2;IGFBP7;ITGA6;ITGB1;KAZALD1;LAMA2;LAMB1;LAMB2;LAMB3;LAMC1;LAMC2;LAMC3;LEPRE1;LEPREL1;LGALS1;LGALS3BP;LOX;LOXL1;LOXL2;LTBP…	ARNTL2;BHLHE40;BTRC;CLOCK;NAMPT;NCOR1;NR1D1;NR1H3;PER1;SERPINE1;TGFB2;TGFB3;TIMELESS;TOP1	ASNS;ASNSD1;CAD;CTPS1;GFPT1;GFPT2;GGH;GLS;GLUD1;GLUL;GMPS;NIT2;PFAS	ALDOA;ALDOC;ENO1;ENO2;GAPDH;GPI;HIF1A;OGT;PFKFB3;PFKFB4;PFKL;PGAM1;PGAM2;PGK1;PGM1;PKM;PPARA;PRKAG1;TPI1	ACADM;ACADS;ACADVL;ACOT1;ACOT2;ACOT4;ADIPOR1;ADIPOR2;AGPAT2;AGPAT6;AGPS;ALG1;ANG;APOL2;ASAH1;B4GALNT1;B4GALT4;BMP6;CD81;CERK;CERS5;CHPT1;CLN3;CLN6;CYP2J2;DEGS1;DGAT1;DGAT2;DGKE;DHCR24;DHCR7;DPM1;DPM3;ECH1;ETNK1;FADS1;FADS2;FDPS;FDXR;GLA;GNPAT;GPAA1;GPX4;HADHB;HSD17B11;HSD3B7;IMPA1;IP6K1;LARGE;LPCAT1;LTA4H;MBTPS2;MCAT;MIF;NEU3;NPC1;NSMAF;OXSM;PCYT2;PDSS1;PDSS2;PEMT;PEX7;PGS1;PI4K2A;PIGB;PIGC;PIGF;…	ACLY;ADSS;AK5;CTNS;FIGNL1;GUK1;OLA1
